# Supplementary material for: Skeletal Markers of Physiological Stress as Indicators of Structural Violence: A Comparative Study between the Deceased Migrants of the Mediterranean Sea and the CAL Milano Cemetery Skeletal Collection
Source: Biology (Basel). 2023 Feb 20;12(2):335. doi: 10.3390/biology12020335 (PMC9953607; doi:10.3390/biology12020335)
Supplement: Supplementary file 1 [file biology-12-00335-s001.zip]

Archive with 1 entries (1 files):
- biology-2220978-supplementary.pdf
